# Supplementary material for: Nonlinear Viscoelasticity of and Structural Modulation in Guar Gum-Enhanced Triple-Network Hydrogels
Source: Polymers (Basel). 2025 Feb 24;17(5):597. doi: 10.3390/polym17050597 (PMC11902840; doi:10.3390/polym17050597)
Supplement: Supplementary file 1 [file polymers-17-00597-s001.zip]

Archive with 1 entries (1 files):
- polymers-3478180-supplementary.pdf
